# Supplementary material for: Application of Dominant Gut Microbiota Promises to Replace Fecal Microbiota Transplantation as a New Treatment for Alzheimer’s Disease
Source: Microorganisms. 2023 Nov 24;11(12):2854. doi: 10.3390/microorganisms11122854 (PMC10745325; doi:10.3390/microorganisms11122854)
Supplement: Supplementary file 1 [file microorganisms-11-02854-s001.zip]

Archive with 23 entries (19 files):
- Original Images for Blots and Gels/
- Original Images for Blots and Gels/DGGE/
- Original Images for Blots and Gels/DGGE/Figure 3a.scn
- Original Images for Blots and Gels/DGGE/Figure 3b.scn
- Original Images for Blots and Gels/DGGE/Figure 3c.scn
- Original Images for Blots and Gels/DGGE/Figure S4a.scn
- Original Images for Blots and Gels/DGGE/Figure S4b.scn
- Original Images for Blots and Gels/DGGE/Figure S4c.scn
- Original Images for Blots and Gels/Western blot/
- Original Images for Blots and Gels/Western blot/Figure 6e.tif
- Original Images for Blots and Gels/Western blot/Figure 6f.tif
- Original Images for Blots and Gels/Western blot/Figure 6g.tif
- Original Images for Blots and Gels/Western blot/Figure 6h.tif
- PDF/
- PDF/Fig.S1.pdf
- PDF/Fig.S2.pdf
- PDF/Fig.S3.pdf
- PDF/Fig.S4.pdf
- PDF/Fig.S5.pdf
- PDF/Table S1.pdf
- PDF/Table S2.pdf
- PDF/Table S3.pdf
- PDF/Table S4.pdf
